# Supplementary material for: Clinical Performance of MAGLUMI Diagnostic Tests for the Automated Detection of Dengue Virus
Source: Viruses. 2025 Jan 14;17(1):106. doi: 10.3390/v17010106 (PMC11768712; doi:10.3390/v17010106)
Supplement: Supplementary file 1 [file viruses-17-00106-s001.zip]

Archive with 1 entries (1 files):
- viruses-3374882-supplementary.pdf
